# Supplementary material for: Global Genetic Architecture of an Erythroid Quantitative Trait Locus, HMIP-2
Source: Ann Hum Genet. 2014 Jul 29;78(6):434–51. doi: 10.1111/ahg.12077 (PMC4303951; doi:10.1111/ahg.12077)
Supplement: Supplementary file 1 — Figure S1 Detailed haplotype composition of the core of the “A/a” sublocus in individuals of European and African descent. Figure S2 Linkage disequilibrium plot for 21 variants across HMIP-2 in 2183 healthy Europeans. Figure S3 Linkage disequilibrium plot for 20 variants across HMIP-2 in 198 African British patients with sickle cell anemia. Table S1 Groups of patients with sickle cell anemia investigated in this study. Table S2 Association of candidate variants with fetal-hemoglobin persistence in Europeans and in African-descended patients with sickle cell anemia. Table S3 Genotypes for HbF-associated variants at HMIP-2 in archaic hominins and in great apes. Table S4 Frequency of SNP alleles associated with HbF persistence within haplotype clades “a–b,” “A–b,” ‘a–B,” and “A–B” in seven population groups from the 1000 Genomes project. Table S5 Frequencies of HMIP-2 haplotype clades in human reference populations. [file ahg0078-0434-sd1.zip › ahg12077-sup-0004-TableS1.xlsx]

## Sheet: S1
Patient cohort	N = (♂ / ♀)	Ethnic composition	Age (median)	β globin genotype	Selection criteria	%HbF (median)	Genotyping	Principal investigator
African British	198	West African and	27	HbS/S	unselected	6.4	targeted	Swee Lay Thein
	(87 / 111)	African Caribbean,					to region	(sl.thein@kcl.ac.uk)
		11% European
		admixture
Nigerian	192	West African	8	HbS/S	unselected	9.0	targeted	Adekunle Adekile
	(96 / 96)	(diverse Nigerian					to region	(adekile@hsc.edu.kw)
		ethnic groups)
Tanzanian*	1039	East African	12	HbS/S	unselected	4.2	targeted	Julie Makani
	(542 / 497)			and			to region	(Julie.Makani@
				HbS/β0 thal				muhimbili-wellcome.org)
African American	254	Of diverse	15	HbS/S	extreme HbF	2.0	genome-wide	Betty Pace
	(126 / 128)	West African		and		(low-HbF group)	SNP chip	(BPACE@gru.edu)
		descent,		HbS/β0 thal
		10-18% European				12.5
		admixture**				(high-HbF group)
