# Supplementary material for: Global Genetic Architecture of an Erythroid Quantitative Trait Locus, HMIP-2
Source: Ann Hum Genet. 2014 Jul 29;78(6):434–51. doi: 10.1111/ahg.12077 (PMC4303951; doi:10.1111/ahg.12077)
Supplement: Supplementary file 1 — Figure S1 Detailed haplotype composition of the core of the “A/a” sublocus in individuals of European and African descent. Figure S2 Linkage disequilibrium plot for 21 variants across HMIP-2 in 2183 healthy Europeans. Figure S3 Linkage disequilibrium plot for 20 variants across HMIP-2 in 198 African British patients with sickle cell anemia. Table S1 Groups of patients with sickle cell anemia investigated in this study. Table S2 Association of candidate variants with fetal-hemoglobin persistence in Europeans and in African-descended patients with sickle cell anemia. Table S3 Genotypes for HbF-associated variants at HMIP-2 in archaic hominins and in great apes. Table S4 Frequency of SNP alleles associated with HbF persistence within haplotype clades “a–b,” “A–b,” ‘a–B,” and “A–B” in seven population groups from the 1000 Genomes project. Table S5 Frequencies of HMIP-2 haplotype clades in human reference populations. [file ahg0078-0434-sd1.zip › ahg12077-sup-0005-TableS1.xlsx]

## Sheet: S2
dbSNP ID	position (hg19)	high HbF allele	low HbF allele	European			African British			Nigerian			African American			Tanzanian			Meta-Analysis
rs9376090	135411228	C	T	p = 3.5 x 10-39	B = 0.361	SE = 0.026	p = 0.045	B = 0.635	SE = 0.314	not polymorphic			p = 0.7242	B = 0.119	SE = 0.336	p = 2.87 x 10-5	B = 0.675	SE = 0.161	p = 9.9 x 106	B = 0.582	SE = 0.132	phet = 0.323
rs66650371	135418633	--- (D)	TAY (I)	p = 6.7 x 10-39	B = 0.362	SE = 0.027	p = 0.005	B = 0.536	SE = 0.187	p = 0.007	B = 0.611	SE = 0.224				p = 2.55 x 10-8	B = 0.541	SE = 0.096	p = 6.0x 1012	B = 0.549	SE = 0.08	phet = 0.957
rs7776054	135418916	G	A	p = 6.5 x 10-39	B = 0.362	SE = 0.027	p = 0.587	B = 0.058	SE = 0.107				p = 0.5899	B = -0.068	SE = 0.125				p = 0.954	B = 0.005	SE = 0.081	phet = 0.444
rs9399137	135419018	C	T	p = 4.5 x 10-40	B = 0.366	SE = 0.026	p = 0.002	B = 0.557	SE = 0.180	p = 0.0039	B = 0.68	SE = 0.232	p = 0.0245	B = 0.469	SE = 0.207	p = 3.14 x 10-7	B = 0.708	SE = 0.138	p = 3.3 x 1012	B = 0.622	SE = 0.089	phet = 0.770
rs11321816	135419040	AAAC (D)	AACCC (I)	implicated through LD*			p = 0.377	B = 0.097	SE = 0.109	p = 0.65	B = 0.0578	SE = 0.127				p = 0.037	B = 0.087	SE = 0.042	p = 0.022	B = 0.086	SE = 0.037	phet = 0.970
rs35786788	135419042	A	G	p = 2.3 x 10-40	B = 0.365	SE = 0.026	p = 0.003	B = 0.54	SE = 0.179							p = 5.06 x 10-8	B = 0.525	SE = 0.096	p = 4.2 x 1010	B = 0.528	SE = 0.085	phet = 0.941
rs9389268	135419631	G	A	p = 5.4 x 10-39	B = 0.362	SE = 0.027	p = 0.699	B = 0.042	SE = 0.107							p = 0.036	B = 0.095	SE = 0.045	p = 0.036	B = 0.087	SE = 0.041	phet = 0.648
rs9376091	135419636	T	C	implicated through LD*			p = 0.818	B = -0.023	SE = 0.101							p = 0.819	B = 0.0093	SE = 0.041	p = 0.901	B = 0.005	SE = 0.038	phet = 0.767
rs9402685	135419688	C	T	p = 5.8 x 10-39	B = 0.362	SE = 0.027	p = 0.312	B = -0.104	SE = 0.103	p = 0.622	B = 0.06	SE = 0.120							p = 0.660	B = -0.034	SE = 0.078	phet = 0.300
rs11759553	135422296	T	A	p = 5.7 x 10-37	B = 0.354	SE = 0.027	p = 0.009	B = 0.221	SE = 0.083				p = 0.1833	B = 0.135	SE = 0.101				p = 0.004	B = 0.186	SE = 0.064	phet = 0.511
rs9373124	135423209	C	T	p = 4.0 x 10-37	B = 0.357	SE = 0.027	p = 0.099	B = 0.145	SE = 0.087				p = 0.3919	B = 0.084	SE = 0.098				p = 0.069	B = 0.118	SE = 0.065	phet = 0.642
rs35959442	135424179	G	C	p = 2.8 x 10-37	B = 0.356	SE = 0.027	p = 0.005	B = 0.246	SE = 0.086				p = 0.0868	B = 0.173	SE = 0.101				p = 0.001	B = 0.215	SE = 0.065	phet = 0.582
rs4895440	135426558	T	A	p = 7.8 x 10-38	B = 0.359	SE = 0.027	p = 0.007	B = 0.237	SE = 0.086										p = 0.006	B = 0.237	SE = 0.086	N/A
rs4895441	135426573	G	A	p = 1.3 x 10-39	B = 0.366	SE = 0.027	p = 0.001	B = 0.514	SE = 0.152	p = 0.0802	B = 0.365	SE = 0.208	p = 0.2186	B = 0.195	SE = 0.158				p = 1.9 x 104	B = 0.362	SE = 0.097	phet = 0.347
rs9376092	135427144	A	C	p = 7.8 x 10-38	B = 0.359	SE = 0.027	p = 0.238	B = 0.125	SE = 0.106				p = 0.8546	B = 0.024	SE = 0.129				p = 0.303	B = 0.084	SE = 0.082	phet = 0.545
rs9389269	135427159	C	T	p = 2.4 x 10-39	B = 0.364	SE = 0.027	p = 0.037	B = 0.475	SE = 0.225				p = 0.0189	B = 0.475	SE = 0.201	p = 6.92 x 10-9	B = 0.513	SE = 0.088	p = 3.3 x 1011	B = 0.503	SE = 0.076	phet = 0.976
rs9402686	135427817	A	G	p = 9.3 x 10-39	B = 0.361	SE = 0.027	p = 0.011	B = 0.473	SE = 0.185	p = 0.0004	B = 0.817	SE = 0.227	p = 0.0189	B = 0.475	SE = 0.201	p = 1.29 x 10-8	B = 0.482	SE = 0.084	p = 7.3 x 1014	B = 0.51	SE = 0.068	phet = 0.570
rs7758845	135428537	C	A	p = 5.0 x 10-37	B = 0.355	SE = 0.027	p = 0.001	B = 0.288	SE = 0.087										p = 9.3 x 104	B = 0.288	SE = 0.087	N/A
rs6920211	135431318	C	T	p = 5.8 x 10-33	B = 0.346	SE = 0.028	p = 0.001	B = 0.299	SE = 0.089	p = 0.34	B = 0.093	SE = 0.098	p = 0.0738	B = 0.178	SE = 0.099				p = 3.2 x 104	B = 0.197	SE = 0.055	phet = 0.290
rs9494142	135431640	C	T	p = 1.5 x 10-34	B = 0.351	SE = 0.028	p = 0.005	B = 0.366	SE = 0.128	p = 0.0014	B = 0.525	SE = 0.161	p = 0.0064	B = 0.411	SE = 0.149	p = 0.0028	B = 0.133	SE = 0.045	p = 5.2 x 107	B = 0.199	SE = 0.04	phet = 0.019
rs9494145	135432552	C	T	p = 3.5 x 10-34	B = 0.355	SE = 0.028	p = 0.004	B = 0.558	SE = 0.192				p = 0.0041	B = 0.539	SE = 0.186				p = 4.1 x 105	B = 0.548	SE = 0.134	phet = 0.943
rs9483788	135435501	C	T	p = 2.5 x 10-30	B = 0.328	SE = 0.028	p = 0.002	B = 0.591	SE = 0.188				p = 0.0043	B = 0.532	SE = 0.185				p = 2.5 x 105	B = 0.559	SE = 0.133	phet = 0.821
