# Supplementary material for: Global Genetic Architecture of an Erythroid Quantitative Trait Locus, HMIP-2
Source: Ann Hum Genet. 2014 Jul 29;78(6):434–51. doi: 10.1111/ahg.12077 (PMC4303951; doi:10.1111/ahg.12077)
Supplement: Supplementary file 1 — Figure S1 Detailed haplotype composition of the core of the “A/a” sublocus in individuals of European and African descent. Figure S2 Linkage disequilibrium plot for 21 variants across HMIP-2 in 2183 healthy Europeans. Figure S3 Linkage disequilibrium plot for 20 variants across HMIP-2 in 198 African British patients with sickle cell anemia. Table S1 Groups of patients with sickle cell anemia investigated in this study. Table S2 Association of candidate variants with fetal-hemoglobin persistence in Europeans and in African-descended patients with sickle cell anemia. Table S3 Genotypes for HbF-associated variants at HMIP-2 in archaic hominins and in great apes. Table S4 Frequency of SNP alleles associated with HbF persistence within haplotype clades “a–b,” “A–b,” ‘a–B,” and “A–B” in seven population groups from the 1000 Genomes project. Table S5 Frequencies of HMIP-2 haplotype clades in human reference populations. [file ahg0078-0434-sd1.zip › ahg12077-sup-0006-TableS1.xlsx]

## Sheet: S3
Source	rs9376090	rs66650371	rs9399137	rs35786788	rs4895441	rs9389269	rs9402686	rs9494142	rs9494145	rs9483788
position hg19	135411228	135418633	135419018	135419042	135426573	135427159	135427817	135431640	135432552	135435501
Extant Human:
human high HbF	C	--- (D)	C	A	G	C	A	C	C	C
human low HbF	T	TAY*** (I)	T	G	A	T	G	T	T	T
Denisova specimen:
phalanx	T/T	TAC/TAC	T/T	G/G	A/A*	T/T	G/G	T/T	T/T**	T/T
Neanderthal Individuals:
Vi33.16	T	TAC			A (2x)			T	T
Vi33.25		TAC	T	G			G
Vi33.26		TAC				T	A
Altai Neanderthal	T/T	TAC	T/T	G/G	A/A	T/T	G/G	T/T	T/T	T/T
Great Apes Reference Sequence:
Chimpanzee	T	TAT	T	G	A	T	G	T	T	T
Gorilla	T	TAT	T	G	A	T	non-homol	T	non-homol	non-homol
Orangutan	T	TAT	T	G	A	T	G	T	T	T
Baboon	G	TAT	T	G	A	T	G	T	T	T
	* 1 of 29 reads shows a 'G' in this position
	** 1 of 30 reads shows an 'A' in this position
	*** The 'I' allele for this marker contains an additional SNP, rs7775698 C/T, which is not HbF-associated and not a signature SNP for the clades
	Other positions not associated with HbF are not shown.
