# Supplementary material for: Global Genetic Architecture of an Erythroid Quantitative Trait Locus, HMIP-2
Source: Ann Hum Genet. 2014 Jul 29;78(6):434–51. doi: 10.1111/ahg.12077 (PMC4303951; doi:10.1111/ahg.12077)
Supplement: Supplementary file 1 — Figure S1 Detailed haplotype composition of the core of the “A/a” sublocus in individuals of European and African descent. Figure S2 Linkage disequilibrium plot for 21 variants across HMIP-2 in 2183 healthy Europeans. Figure S3 Linkage disequilibrium plot for 20 variants across HMIP-2 in 198 African British patients with sickle cell anemia. Table S1 Groups of patients with sickle cell anemia investigated in this study. Table S2 Association of candidate variants with fetal-hemoglobin persistence in Europeans and in African-descended patients with sickle cell anemia. Table S3 Genotypes for HbF-associated variants at HMIP-2 in archaic hominins and in great apes. Table S4 Frequency of SNP alleles associated with HbF persistence within haplotype clades “a–b,” “A–b,” ‘a–B,” and “A–B” in seven population groups from the 1000 Genomes project. Table S5 Frequencies of HMIP-2 haplotype clades in human reference populations. [file ahg0078-0434-sd1.zip › ahg12077-sup-0007-TableS1.xlsx]

## Sheet: S4
clade	population group	rs9376090	rs66650371	rs7776054	rs9399137	rs11321816	rs35786788	rs9389268	rs9376091	rs9402685	rs11759553	rs9373124	rs35959442	rs4895440	rs4895441	rs9376092	rs9389269	rs9402686	rs7758845	rs6920211	rs9494142	rs9494145	rs9483788	how often observed in group	frequency of clade in population group
a - b	West African	0	0.012	0.209	0	-	0	0.209	0.227	0.313	0.331	0.472	0.307	0.307	0.025	0.172	0.012	0	0.331	0.337	0.049	0.006	0.006	163	0.926
	African American	0	0.019	0.124	0	-	0	0.095	0.095	0.152	0.267	0.352	0.257	0.257	0.067	0.114	0	0	0.257	0.276	0.076	0.01	0.019	105	0.861
	East African	0	0.028	0.168	0	-	0	0.156	0.19	0.229	0.419	0.492	0.38	0.38	0.017	0.123	0	0	0.385	0.408	0.145	0.028	0.017	179	0.923
	Chinese	0	0	0	0	-	0	0	0	0	0	0.004	0	0	0	0	0	0	0	0.004	0.004	0.004	0.051	277	0.703
	Japanese	0.009	0	0	0	-	0	0	0	0	0	0	0	0	0	0	0	0	0	0.009	0.009	0.009	0.045	110	0.618
	Latin American	0	0	0.024	0	-	0	0.021	0.021	0.031	0.063	0.073	0.059	0.056	0.003	0.028	0	0	0.056	0.066	0.003	0.003	0.017	288	0.796
	European	0.004	0.004	0	0	-	0	0	0	0	0.006	0.006	0.002	0.004	0.002	0.004	0.002	0	0.002	0.007	0.004	0.007	0.024	539	0.711
A - b	West African	0	1	1	1	-	1	1	1	1	1	1	1	1	0	0	0	0	1	1	0	0	0	5	0.028
	African American	0	1	1	1	-	1	1	1	1	1	1	1	1	0	0	0	0	1	1	0	0	0	3	0.025
	East African	0.167	1	1	1	-	1	1	1	1	0.75	1	0.75	0.75	0	0	0	0	0.75	0.75	0.5	0	0	12	0.062
	Chinese	1	1	1	1	-	1	1	1	1	0	0	0	0	0	0	0	0	0	0	0	0	0	5	0.013
	Japanese	1	1	1	1	-	1	1	1	1	0	0	0	0	0	0	0	0	0	0	0	0	0	8	0.045
	Latin American	0.667	1	1	1	-	1	1	1	1	0.333	0.333	0.333	0.333	0	0	0	0	0.333	0.333	0	0	0	3	0.008
	European	1	1	1	1	-	1	1	1	1	0.667	0.667	0.333	0	0	0	0	0	0	0	0	0	0	3	0.004
a - B	West African	0	0	0	0	-	0	0	0	0	1	1	1	1	1	1	1	1	1	1	1	1	1	8	0.045
	African American	0	0	0	0	-	0	0	0	0	1	1	1	1	1	1	1	1	1	1	1	0.833	0.833	6	0.049
	East African	0	0	0	0	-	0	0	0	0	1	1	1	1	1	1	1	1	1	1	1	1	1	2	0.01
	Chinese	0	0	0	0	-	0	0	0	0	0.9	1	1	1	1	1	1	1	1	1	1	1	0.9	10	0.025
	Japanese	0	0	0	0	-	0	0	0	0	1	1	1	1	1	1	1	1	1	1	1	0.706	0.706	17	0.096
	Latin American	0	0	0	0	-	0	0	0	0	1	1	1	1	1	1	1	1	1	1	1	1	1	16	0.044
	European	0	0	0	0	-	0	0	0	0	1	1	1	1	1	1	1	1	1	1	1	0.909	0.909	11	0.015
A - B	African American	1	1	1	1	-	1	1	1	1	0.75	1	1	1	1	1	1	1	1	1	1	0.75	0.75	8	0.066
	East African	1	1	1	1	-	1	1	1	1	1	1	1	1	1	1	1	1	1	1	1	1	1	1	0.005
	Chinese	1	1	1	1	-	1	1	1	1	1	1	1	1	1	1	1	1	0.99	0.951	0.951	0.843	0.843	102	0.259
	Japanese	0.977	1	1	1	-	1	1	1	1	1	1	1	1	1	1	1	1	1	0.953	0.953	0.837	0.837	43	0.242
	Latin American	1	1	1	1	-	1	1	1	1	1	1	1	1	1	1	1	1	1	0.945	0.945	0.836	0.836	55	0.152
	European	0.98	1	1	1	-	1	1	1	1	1	1	1	1	1	1	1	1	1	0.893	0.893	0.8	0.8	205	0.27
