# Supplementary material for: Global Genetic Architecture of an Erythroid Quantitative Trait Locus, HMIP-2
Source: Ann Hum Genet. 2014 Jul 29;78(6):434–51. doi: 10.1111/ahg.12077 (PMC4303951; doi:10.1111/ahg.12077)
Supplement: Supplementary file 1 — Figure S1 Detailed haplotype composition of the core of the “A/a” sublocus in individuals of European and African descent. Figure S2 Linkage disequilibrium plot for 21 variants across HMIP-2 in 2183 healthy Europeans. Figure S3 Linkage disequilibrium plot for 20 variants across HMIP-2 in 198 African British patients with sickle cell anemia. Table S1 Groups of patients with sickle cell anemia investigated in this study. Table S2 Association of candidate variants with fetal-hemoglobin persistence in Europeans and in African-descended patients with sickle cell anemia. Table S3 Genotypes for HbF-associated variants at HMIP-2 in archaic hominins and in great apes. Table S4 Frequency of SNP alleles associated with HbF persistence within haplotype clades “a–b,” “A–b,” ‘a–B,” and “A–B” in seven population groups from the 1000 Genomes project. Table S5 Frequencies of HMIP-2 haplotype clades in human reference populations. [file ahg0078-0434-sd1.zip › ahg12077-sup-0008-TableS1.xlsx]

## Sheet: S5
Source	Ethnic Group	Population	Population Group	a - b clade	A - b clade	a - B clade	A - B clade	haplotypes n =
1000 Genomes Project	Yoruba in Ibadan, Nigeria (YRI)	Yoruba	W.African	0.93	0.03	0.05	0	176
1000 Genomes Project	African Ancestry in Southwest US (ASW)	African American	African American	0.86	0.03	0.05	0.07	122
1000 Genomes Project	Luhya in Webuye, Kenya (LWK)	Luhya	E.African	0.92	0.06	0.01	0.005	194
1000 Genomes Project	Han Chinese in Beijing, China (CHB)	Han	Chinese	0.7	0.01	0.03	0.26	394
1000 Genomes Project	Han Chinese South (CHS)	Han
1000 Genomes Project	Japanese in Toyko, Japan (JPT)	Japanese	Japanese	0.62	0.05	0.1	0.24	178
1000 Genomes Project	Colombian in Medellin, Colombia (CLM)	Colombian	Latin American	0.8	0.01	0.04	0.15	362
1000 Genomes Project	Mexican Ancestry in Los Angeles, CA (MXL)	Mexican American
1000 Genomes Project	Puerto Rican in Puerto Rico (PUR)	Puerto Rican
1000 Genomes Project	Utah residents (CEPH) with Northern and Western European ancestry (CEU)	European American	European	0.71	0	0.02	0.27	758
1000 Genomes Project	British from England and Scotland (GBR)	British
1000 Genomes Project	Iberian populations in Spain (IBS)	Spanish
1000 Genomes Project	Finnish from Finland (FIN)	Finnish
1000 Genomes Project	Toscani in Italy (TSI)	Toscani
Indepenedent haplotypes segregating in Family D	Gujarati	North Indian	S.Asian	0.78	0	0	0.22	63
Human Genome Diversity Project	BantuKenya	Bantu	African	0.95	0	0.05	0	22
Human Genome Diversity Project	BantuSouthAfrica	Bantu	African	0.94	0	0.06	0	16
Human Genome Diversity Project	Mandenka	Bantu	African	0.86	0.02	0.11	0	44
Human Genome Diversity Project	Yoruba	Bantu	African	0.95	0	0.05	0	42
Human Genome Diversity Project	BiakaPygmy	Pygmy	African	0.86	0.09	0.05	0	44
Human Genome Diversity Project	MbutiPygmy	Pygmy	African	0.73	0.27	0	0	26
Human Genome Diversity Project	San	San	African	1	0	0	0	10
Human Genome Diversity Project	Karitiana	Karitiana	Americas	0.62	0	0.38	0	26
Human Genome Diversity Project	Colombian	NativeAmerica	Americas	0.93	0	0	0.07	14
Human Genome Diversity Project	Maya	NativeAmerica	Americas	0.83	0	0.05	0.12	42
Human Genome Diversity Project	Pima	NativeAmerica	Americas	0.89	0	0.04	0.07	28
Human Genome Diversity Project	Surui	Surui	Americas	0.69	0	0.13	0.19	16
Human Genome Diversity Project	Han	Chinese	E.Asia	0.68	0	0.04	0.28	68
Human Genome Diversity Project	Han-NChina	Chinese	E.Asia	0.75	0	0	0.25	20
Human Genome Diversity Project	Miao	Chinese	E.Asia	0.6	0	0.05	0.35	20
Human Genome Diversity Project	She	Chinese	E.Asia	0.85	0	0	0.15	20
Human Genome Diversity Project	Tujia	Chinese	E.Asia	0.6	0	0	0.4	20
Human Genome Diversity Project	Japanese	Japanese	E.Asia	0.66	0.02	0.05	0.27	56
Human Genome Diversity Project	Daur	Mongola	E.Asia	0.5	0.06	0	0.44	18
Human Genome Diversity Project	Hezhen	Mongola	E.Asia	0.67	0	0	0.33	18
Human Genome Diversity Project	Mongola	Mongola	E.Asia	0.6	0	0.05	0.35	20
Human Genome Diversity Project	Oroqen	Mongola	E.Asia	0.83	0	0	0.17	18
Human Genome Diversity Project	Tu	Mongola	E.Asia	0.55	0	0.05	0.4	20
Human Genome Diversity Project	Xibo	Mongola	E.Asia	0.72	0	0	0.28	18
Human Genome Diversity Project	Cambodian	SE.Asia	E.Asia	0.95	0	0.05	0	20
Human Genome Diversity Project	Dai	SE.Asia	E.Asia	0.9	0	0	0.1	20
Human Genome Diversity Project	Lahu	SE.Asia	E.Asia	0.69	0	0	0.31	16
Human Genome Diversity Project	Naxi	SW.China	E.Asia	0.75	0	0.06	0.19	16
Human Genome Diversity Project	Yi	SW.China	E.Asia	0.8	0	0	0.2	20
Human Genome Diversity Project	Yakut	Yakut	E.Asia	0.64	0	0.14	0.22	50
Human Genome Diversity Project	Adygei	Adygei	European	0.79	0	0	0.21	34
Human Genome Diversity Project	Basque	Basque	European	0.88	0	0	0.13	48
Human Genome Diversity Project	French	Caucasian	European	0.84	0	0	0.16	56
Human Genome Diversity Project	Italian	Caucasian	European	0.63	0	0	0.38	24
Human Genome Diversity Project	Orcadian	Caucasian	European	0.93	0.03	0	0.03	30
Human Genome Diversity Project	Russian	Caucasian	European	0.68	0	0.02	0.3	50
Human Genome Diversity Project	Tuscan	Caucasian	European	0.71	0	0	0.29	14
Human Genome Diversity Project	Sardinian	Sardinian	European	0.79	0	0.02	0.2	56
Human Genome Diversity Project	HapMap	HapMap	HapMap	0.62	0.04	0.06	0.28	180
Human Genome Diversity Project	Bedouin	Bedouin	MiddleEast	0.84	0	0	0.16	90
Human Genome Diversity Project	Mozabite	Mozabite	MiddleEast	0.81	0.02	0.04	0.13	54
Human Genome Diversity Project	Druze	W.Asia	MiddleEast	0.82	0	0.01	0.17	84
Human Genome Diversity Project	Palestinian	W.Asia	MiddleEast	0.75	0.02	0.05	0.17	92
Human Genome Diversity Project	Melanesian	Oceania	Oceania	0.95	0.05	0	0	22
Human Genome Diversity Project	Papuan	Oceania	Oceania	1	0	0	0	34
Human Genome Diversity Project	Balochi	Balochi	S.Asian	0.9	0	0	0.1	48
Human Genome Diversity Project	Brahui	Balochi	S.Asian	0.92	0	0.02	0.06	50
Human Genome Diversity Project	Makrani	Balochi	S.Asian	0.92	0	0	0.08	50
Human Genome Diversity Project	Burusho	Burusho	S.Asian	0.8	0	0	0.2	50
Human Genome Diversity Project	Hazara	C.Asia	S.Asian	0.86	0	0.02	0.11	44
Human Genome Diversity Project	Uygur	C.Asia	S.Asian	0.85	0	0	0.15	20
Human Genome Diversity Project	Kalash	Kalash	S.Asian	0.78	0	0	0.22	46
Human Genome Diversity Project	Pathan	Pathan	S.Asian	0.93	0	0	0.07	44
Human Genome Diversity Project	Sindhi	Pathan	S.Asian	0.83	0.02	0	0.15	48
